# Supplementary material for: Human unintentional and intentional interpersonal coordination in interaction with a humanoid robot
Source: PLoS One. 2022 Jan 19;17(1):e0261174. doi: 10.1371/journal.pone.0261174 (PMC8769320; doi:10.1371/journal.pone.0261174)
Supplement: S1 File — Archive File including the SPSS files used for the analyses in the Results section. (ZIP) [file pone.0261174.s001.zip]

Archive with 6 entries (5 files):
- data/
- __MACOSX/._data
- data/5_Conditions.sav
- __MACOSX/data/._5_Conditions.sav
- data/5_Conditions RP Dists.sav
- __MACOSX/data/._5_Conditions RP Dists.sav
